# Supplementary material for: Landscapes of synchronous multiple primary cancers detected by next‐generation sequencing
Source: FEBS Open Bio. 2022 Oct 2;12(11):1996–2005. doi: 10.1002/2211-5463.13491 (PMC9623518; doi:10.1002/2211-5463.13491)
Supplement: Supplementary file 2 — Table S2. The distributions per chromosome of all samples. [file FEB4-12-1996-s005.xlsx]

## Sheet: Sheet1
Table S2
chromsome	P2 Lung adenocarcinoma	P5 Stomach adenocarcinoma	P2 Kidney clear cell carcinoma	P1 Pancreas ductal adenocarcinoma	P9 Thyroid papillary carcinoma	P4 Lung adenocarcinoma	P7 Lung squamous cell carcinoma	P5 Prostate acinar adenocarcinoma	P6 Kidney clear cell carcinoma	P1 Stomach adenocarcinoma	P3 Stomach adenocarcinoma	P8 Colon adenocarcinoma	P9 Stomach adenocarcinoma	P6 Lung non-small cell lung carcinoma	P4 Breast carcinoma	P7 Colon adenocarcinoma	P3 Lung squamous cell carcinoma	P8 Lung adenocarcinoma
1	64	88	78	84	73	74	59	76	65	66	66	59	66	50	68	64	64	58
2	43	48	49	50	41	40	48	41	40	49	34	36	37	35	39	36	28	32
3	29	27	34	34	27	28	29	25	27	26	31	23	25	28	28	22	25	23
4	32	29	29	34	31	30	31	30	27	34	33	23	27	25	27	25	26	27
5	31	28	31	30	24	28	28	24	29	24	30	26	28	27	23	32	26	29
6	42	35	33	22	29	31	28	29	28	23	30	29	29	28	32	23	34	26
7	51	41	46	35	30	32	36	42	32	31	30	33	23	33	27	35	33	28
8	21	23	20	24	21	18	21	16	19	18	22	11	16	20	17	15	14	13
9	42	45	43	36	40	52	30	42	48	43	42	40	39	47	46	35	42	36
10	24	33	22	29	26	25	22	21	30	27	23	22	21	20	24	20	18	19
11	55	53	50	39	41	37	49	40	37	37	33	34	42	32	29	26	30	28
12	39	30	32	32	28	23	32	22	35	30	30	29	29	31	21	29	25	29
13	22	21	20	17	23	20	22	21	19	22	18	23	19	14	18	24	21	17
14	17	21	22	24	25	21	22	21	19	18	22	23	22	16	20	16	18	18
15	24	24	27	21	21	17	23	19	22	21	24	19	17	27	13	22	21	19
16	51	44	53	53	40	41	38	40	43	49	45	40	42	38	42	42	38	37
17	61	60	61	69	56	51	53	50	55	59	51	46	60	65	47	54	46	46
18	10	10	7	11	7	7	6	6	9	9	8	5	4	8	8	5	8	5
19	92	87	83	70	88	84	83	86	67	65	71	84	68	70	65	65	68	72
20	30	23	26	25	22	26	29	25	21	18	28	34	23	19	23	24	22	18
21	8	12	10	8	14	9	15	9	12	12	6	11	15	8	4	8	6	6
22	19	26	19	15	20	19	18	19	16	13	17	16	13	18	14	14	19	15
x/y	18	15	10	17	13	18	8	13	10	14	12	11	11	14	17	16	12	12
sum
12861	825	823	805	779	740	731	730	717	710	708	706	677	676	673	652	652	644	613
