# Supplementary material for: Landscapes of synchronous multiple primary cancers detected by next‐generation sequencing
Source: FEBS Open Bio. 2022 Oct 2;12(11):1996–2005. doi: 10.1002/2211-5463.13491 (PMC9623518; doi:10.1002/2211-5463.13491)
Supplement: Supplementary file 3 — Table S3. The list of 109 genes with mutation sites in each of the samples. [file FEB4-12-1996-s002.xls]

## Sheet: Table S1
Table S3
	SYMBOL	ENTREZID
1	AAK1	22848
2	ALK	238
3	ANKRD26	22852
4	AP1B1	162
5	APC	324
6	ASXL1	171023
7	ATG9B	285973
8	ATM	472
9	AURKA	6790
10	AXL	558
11	B3GNT4	79369
12	BAG1	573
13	BCL2L2	599
14	BCORL1	63035
15	BNIP2	663
16	BRCA2	675
19	C4orf48	401115
20	C7orf25	79020
21	CALCR	799
22	CASP8	841
23	CASP9	842
24	CCDC85A	114800
25	CDX2	1045
26	CHEK1	1111
27	CLEC3B	7123
28	CNDP1	84735
29	CPEB2	132864
30	CYC1	1537
31	CYSRT1	375791
32	DRC3	83450
33	EPCAM	4072
34	EVC	2121
35	FAM120C	54954
36	FAM181B	220382
37	FANCA	2175
38	FEZ2	9637
39	FGFR4	2264
40	FLT3	2322
41	FMNL2	114793
42	FNDC1	84624
43	FOXD2	2306
44	GJA3	2700
45	GSX2	170825
46	GZF1	64412
47	HCLS1	3059
48	HMCN2	256158
49	HNF1A	6927
50	HOXA1	3198
51	ID3	3399
52	IRS2	8660
53	IRX3	79191
54	KCNJ12	3768
55	KCNN2	3781
56	KDM4B	23030
57	KRT19	3880
58	KRT77	374454
59	LRCOL1	100507055
60	LRP11	84918
61	MAN1B1	11253
62	MANF	7873
63	MBIP	51562
64	MCC	4163
65	MEDAG	84935
66	MSH3	4437
67	MST1R	4486
68	MT1A	4489
69	MTAP	4507
70	MTX1	4580
71	MYCL	4610
72	MZT1	440145
73	NAXE	128240
74	NKX6-2	84504
75	NLE1	54475
76	NUTM1	256646
77	PALLD	23022
78	PARP3	10039
79	PARP4	143
80	PAX5	5079
81	PDCD1LG2	80380
82	PLEKHH3	79990
83	PNMA3	29944
84	POLDIP2	26073
85	PPHLN1	51535
86	PRDM15	63977
87	PTEN	5728
88	RAI1	10743
89	RBM23	55147
90	RGMB	285704
91	RNASE7	84659
92	SDHD	6392
93	SIX5	147912
94	SLC34A2	10568
95	SRA1	10011
96	SRD5A2	6716
97	SRRM3	222183
98	SYN2	6854
99	TAS2R42	353164
100	TCF4	6925
101	TEK	7010
102	TMCC1	23023
103	TMEM184A	202915
104	TRPM5	29850
105	WDR90	197335
106	WDR97	340390
107	XG	7499
108	ZAN	7455
109	ZNF598	90850
