# Supplementary material for: Landscapes of synchronous multiple primary cancers detected by next‐generation sequencing
Source: FEBS Open Bio. 2022 Oct 2;12(11):1996–2005. doi: 10.1002/2211-5463.13491 (PMC9623518; doi:10.1002/2211-5463.13491)
Supplement: Supplementary file 5 — Table S5. The categorization of the 109 genes according to the functional gene sets in the Gene Ontology (GO) database. [file FEB4-12-1996-s003.xls]

## Sheet: 9smp_kegg
Table S5
	ID	Description	GeneRatio	BgRatio	pvalue	p.adjust	qvalue	geneID	Count
hsa04115	hsa04115	p53 signaling pathway	5/48	73/8135	6.42e-05	0.00893017	0.00811526	472/841/842/1111/5728	5
hsa01524	hsa01524	Platinum drug resistance	4/48	73/8135	0.000861716	0.0540476	0.0491156	472/841/842/4437	4
hsa04210	hsa04210	Apoptosis	5/48	136/8135	0.0011665	0.0540476	0.0491156	472/841/842/10039/143	5
hsa05213	hsa05213	Endometrial cancer	3/48	58/8135	0.00473897	0.164679	0.149652	324/842/5728	3
hsa05170	hsa05170	Human immunodeficiency virus 1 infection	5/48	212/8135	0.0078997	0.219612	0.199571	162/472/841/842/1111	5
hsa04550	hsa04550	Signaling pathways regulating pluripotency of stem cells	4/48	143/8135	0.00978798	0.222721	0.202397	324/2264/3198/3399	4
hsa04932	hsa04932	Non-alcoholic fatty liver disease	4/48	155/8135	0.0128771	0.222721	0.202397	841/1537/8660/6392	4
hsa05210	hsa05210	Colorectal cancer	3/48	86/8135	0.0140115	0.222721	0.202397	324/842/4437	3
hsa04215	hsa04215	Apoptosis - multiple species	2/48	32/8135	0.0151083	0.222721	0.202397	841/842	2
hsa03410	hsa03410	Base excision repair	2/48	33/8135	0.0160231	0.222721	0.202397	10039/143	2
hsa05215	hsa05215	Prostate cancer	3/48	97/8135	0.0192988	0.243867	0.221613	842/5728/6716	3
hsa03440	hsa03440	Homologous recombination	2/48	41/8135	0.0241534	0.261218	0.237381	472/675	2
hsa05010	hsa05010	Alzheimer disease	6/48	384/8135	0.0244305	0.261218	0.237381	324/841/842/1537/8660/6392	6
hsa05206	hsa05206	MicroRNAs in cancer	5/48	310/8135	0.0349479	0.346983	0.31532	324/472/599/8660/5728	5
hsa03460	hsa03460	Fanconi anemia pathway	2/48	54/8135	0.0401655	0.347932	0.316182	675/2175	2
hsa04068	hsa04068	FoxO signaling pathway	3/48	131/8135	0.0417372	0.347932	0.316182	472/8660/5728	3
hsa05134	hsa05134	Legionellosis	2/48	57/8135	0.0443024	0.347932	0.316182	841/842	2
hsa04978	hsa04978	Mineral absorption	2/48	60/8135	0.0485909	0.347932	0.316182	4489/10568	2
hsa05416	hsa05416	Viral myocarditis	2/48	60/8135	0.0485909	0.347932	0.316182	841/842	2
hsa04140	hsa04140	Autophagy - animal	3/48	141/8135	0.0500622	0.347932	0.316182	285973/8660/5728	3
hsa05224	hsa05224	Breast cancer	3/48	147/8135	0.0554197	0.355619	0.323168	324/675/5728	3
hsa04151	hsa04151	PI3K-Akt signaling pathway	5/48	354/8135	0.056285	0.355619	0.323168	842/2264/2322/5728/7010	5
hsa05230	hsa05230	Central carbon metabolism in cancer	2/48	70/8135	0.0639	0.370384	0.336585	2322/5728	2
hsa04218	hsa04218	Cellular senescence	3/48	156/8135	0.0639512	0.370384	0.336585	472/1111/5728	3
hsa05223	hsa05223	Non-small cell lung cancer	2/48	72/8135	0.0671356	0.373274	0.339212	238/842	2
hsa05212	hsa05212	Pancreatic cancer	2/48	76/8135	0.0737671	0.39437	0.358383	675/842	2
hsa01521	hsa01521	EGFR tyrosine kinase inhibitor resistance	2/48	79/8135	0.0788743	0.406057	0.369003	558/5728	2
hsa04742	hsa04742	Taste transduction	2/48	86/8135	0.0912047	0.446222	0.405503	353164/29850	2
hsa05235	hsa05235	PD-L1 expression and PD-1 checkpoint pathway in cancer	2/48	89/8135	0.096654	0.446222	0.405503	238/5728	2
hsa05222	hsa05222	Small cell lung cancer	2/48	92/8135	0.102195	0.446222	0.405503	842/5728	2
hsa05202	hsa05202	Transcriptional misregulation in cancer	3/48	193/8135	0.104802	0.446222	0.405503	472/2322/5079	3
hsa05016	hsa05016	Huntington disease	4/48	306/8135	0.105275	0.446222	0.405503	841/842/1537/6392	4
hsa04350	hsa04350	TGF-beta signaling pathway	2/48	94/8135	0.105938	0.446222	0.405503	3399/285704	2
hsa05130	hsa05130	Pathogenic Escherichia coli infection	3/48	197/8135	0.109726	0.446886	0.406106	841/842/3059	3
hsa05415	hsa05415	Diabetic cardiomyopathy	3/48	203/8135	0.11728	0.446886	0.406106	1537/5728/6392	3
hsa04914	hsa04914	Progesterone-mediated oocyte maturation	2/48	102/8135	0.121268	0.446886	0.406106	6790/132864	2
hsa00340	hsa00340	Histidine metabolism	1/48	22/8135	0.122223	0.446886	0.406106	84735	1
hsa03430	hsa03430	Mismatch repair	1/48	23/8135	0.127416	0.446886	0.406106	4437	1
hsa05165	hsa05165	Human papillomavirus infection	4/48	331/8135	0.130045	0.446886	0.406106	324/472/841/5728	4
hsa04931	hsa04931	Insulin resistance	2/48	108/8135	0.133107	0.446886	0.406106	8660/5728	2
hsa05145	hsa05145	Toxoplasmosis	2/48	112/8135	0.141144	0.446886	0.406106	841/842	2
hsa05166	hsa05166	Human T-cell leukemia virus 1 infection	3/48	222/8135	0.142434	0.446886	0.406106	472/1111/5728	3
hsa04950	hsa04950	Maturity onset diabetes of the young	1/48	26/8135	0.142816	0.446886	0.406106	6927	1
hsa05208	hsa05208	Chemical carcinogenesis - reactive oxygen species	3/48	223/8135	0.143806	0.446886	0.406106	1537/5728/6392	3
hsa05022	hsa05022	Pathways of neurodegeneration - multiple diseases	5/48	476/8135	0.147352	0.446886	0.406106	324/841/842/1537/6392	5
hsa00601	hsa00601	Glycosphingolipid biosynthesis - lacto and neolacto series	1/48	27/8135	0.14789	0.446886	0.406106	79369	1
hsa04014	hsa04014	Ras signaling pathway	3/48	232/8135	0.156355	0.462412	0.420216	2264/2322/7010	3
hsa00020	hsa00020	Citrate cycle (TCA cycle)	1/48	30/8135	0.162937	0.471026	0.428043	6392	1
hsa00410	hsa00410	beta-Alanine metabolism	1/48	31/8135	0.167894	0.471026	0.428043	84735	1
hsa04110	hsa04110	Cell cycle	2/48	126/8135	0.170034	0.471026	0.428043	472/1111	2
hsa04136	hsa04136	Autophagy - other	1/48	32/8135	0.172822	0.471026	0.428043	285973	1
hsa04114	hsa04114	Oocyte meiosis	2/48	131/8135	0.180591	0.482734	0.438683	6790/132864	2
hsa00190	hsa00190	Oxidative phosphorylation	2/48	134/8135	0.186974	0.490367	0.445619	1537/6392	2
hsa05162	hsa05162	Measles	2/48	139/8135	0.197686	0.508857	0.462423	841/842	2
hsa00513	hsa00513	Various types of N-glycan biosynthesis	1/48	39/8135	0.206531	0.512707	0.465921	11253	1
hsa05012	hsa05012	Parkinson disease	3/48	266/8135	0.206558	0.512707	0.465921	842/1537/6392	3
hsa05020	hsa05020	Prion disease	3/48	273/8135	0.217345	0.525633	0.477667	842/1537/6392	3
hsa05226	hsa05226	Gastric cancer	2/48	149/8135	0.219329	0.525633	0.477667	324/1045	2
hsa05160	hsa05160	Hepatitis C	2/48	157/8135	0.236799	0.546903	0.496996	841/842	2
hsa04930	hsa04930	Type II diabetes mellitus	1/48	46/8135	0.238893	0.546903	0.496996	8660	1
hsa05161	hsa05161	Hepatitis B	2/48	162/8135	0.247763	0.546903	0.496996	841/842	2
hsa04010	hsa04010	MAPK signaling pathway	3/48	294/8135	0.250386	0.546903	0.496996	2264/2322/7010	3
hsa00510	hsa00510	N-Glycan biosynthesis	1/48	50/8135	0.256802	0.546903	0.496996	11253	1
hsa05225	hsa05225	Hepatocellular carcinoma	2/48	168/8135	0.26095	0.546903	0.496996	324/5728	2
hsa00270	hsa00270	Cysteine and methionine metabolism	1/48	51/8135	0.261214	0.546903	0.496996	4507	1
hsa00330	hsa00330	Arginine and proline metabolism	1/48	51/8135	0.261214	0.546903	0.496996	84735	1
hsa04141	hsa04141	Protein processing in endoplasmic reticulum	2/48	171/8135	0.26755	0.546903	0.496996	573/11253	2
hsa05164	hsa05164	Influenza A	2/48	171/8135	0.26755	0.546903	0.496996	841/842	2
hsa04340	hsa04340	Hedgehog signaling pathway	1/48	56/8135	0.282894	0.561747	0.510485	2121	1
hsa04923	hsa04923	Regulation of lipolysis in adipocytes	1/48	56/8135	0.282894	0.561747	0.510485	8660	1
hsa05152	hsa05152	Tuberculosis	2/48	180/8135	0.287349	0.562556	0.511221	841/842	2
hsa04370	hsa04370	VEGF signaling pathway	1/48	59/8135	0.295601	0.565109	0.513541	842	1
hsa00140	hsa00140	Steroid hormone biosynthesis	1/48	61/8135	0.30395	0.565109	0.513541	6716	1
hsa04213	hsa04213	Longevity regulating pathway - multiple species	1/48	62/8135	0.308088	0.565109	0.513541	8660	1
hsa05217	hsa05217	Basal cell carcinoma	1/48	63/8135	0.312202	0.565109	0.513541	324	1
hsa04929	hsa04929	GnRH secretion	1/48	64/8135	0.316292	0.565109	0.513541	3781	1
hsa05167	hsa05167	Kaposi sarcoma-associated herpesvirus infection	2/48	194/8135	0.31805	0.565109	0.513541	841/842	2
hsa05221	hsa05221	Acute myeloid leukemia	1/48	67/8135	0.32842	0.565109	0.513541	2322	1
hsa05169	hsa05169	Epstein-Barr virus infection	2/48	202/8135	0.335481	0.565109	0.513541	841/842	2
hsa04920	hsa04920	Adipocytokine signaling pathway	1/48	69/8135	0.336388	0.565109	0.513541	8660	1
hsa05203	hsa05203	Viral carcinogenesis	2/48	204/8135	0.339822	0.565109	0.513541	841/1111	2
hsa04622	hsa04622	RIG-I-like receptor signaling pathway	1/48	70/8135	0.340337	0.565109	0.513541	841	1
hsa04137	hsa04137	Mitophagy - animal	1/48	72/8135	0.348166	0.565109	0.513541	285973	1
hsa05218	hsa05218	Melanoma	1/48	72/8135	0.348166	0.565109	0.513541	5728	1
hsa00562	hsa00562	Inositol phosphate metabolism	1/48	73/8135	0.352046	0.565109	0.513541	5728	1
hsa04015	hsa04015	Rap1 signaling pathway	2/48	210/8135	0.352794	0.565109	0.513541	2264/7010	2
hsa05214	hsa05214	Glioma	1/48	75/8135	0.35974	0.565109	0.513541	5728	1
hsa05417	hsa05417	Lipid and atherosclerosis	2/48	215/8135	0.363543	0.565109	0.513541	841/842	2
hsa05014	hsa05014	Amyotrophic lateral sclerosis	3/48	364/8135	0.364207	0.565109	0.513541	842/1537/6392	3
hsa05100	hsa05100	Bacterial invasion of epithelial cells	1/48	77/8135	0.367343	0.565109	0.513541	3059	1
hsa04810	hsa04810	Regulation of actin cytoskeleton	2/48	218/8135	0.369963	0.565109	0.513541	324/2264	2
hsa05163	hsa05163	Human cytomegalovirus infection	2/48	225/8135	0.384849	0.581456	0.528396	841/842	2
hsa04714	hsa04714	Thermogenesis	2/48	232/8135	0.399592	0.589164	0.5354	1537/6392	2
hsa04911	hsa04911	Insulin secretion	1/48	86/8135	0.40048	0.589164	0.5354	3781	1
hsa04260	hsa04260	Cardiac muscle contraction	1/48	87/8135	0.404055	0.589164	0.5354	1537	1
hsa04211	hsa04211	Longevity regulating pathway	1/48	89/8135	0.411143	0.589164	0.5354	8660	1
hsa04976	hsa04976	Bile secretion	1/48	89/8135	0.411143	0.589164	0.5354	3781	1
hsa04020	hsa04020	Calcium signaling pathway	2/48	240/8135	0.416249	0.590394	0.536519	2264/4486	2
hsa05323	hsa05323	Rheumatoid arthritis	1/48	93/8135	0.425072	0.592003	0.537981	7010	1
hsa04657	hsa04657	IL-17 signaling pathway	1/48	94/8135	0.428504	0.592003	0.537981	841	1
hsa05131	hsa05131	Shigellosis	2/48	247/8135	0.430644	0.592003	0.537981	472/3059	2
hsa05150	hsa05150	Staphylococcus aureus infection	1/48	96/8135	0.435307	0.592003	0.537981	3880	1
hsa04070	hsa04070	Phosphatidylinositol signaling system	1/48	97/8135	0.438678	0.592003	0.537981	5728	1
hsa04640	hsa04640	Hematopoietic cell lineage	1/48	99/8135	0.445363	0.59427	0.540041	2322	1
hsa05142	hsa05142	Chagas disease	1/48	102/8135	0.455244	0.59427	0.540041	841	1
hsa04064	hsa04064	NF-kappa B signaling pathway	1/48	104/8135	0.461735	0.59427	0.540041	472	1
hsa04620	hsa04620	Toll-like receptor signaling pathway	1/48	104/8135	0.461735	0.59427	0.540041	841	1
hsa04625	hsa04625	C-type lectin receptor signaling pathway	1/48	104/8135	0.461735	0.59427	0.540041	841	1
hsa04928	hsa04928	Parathyroid hormone synthesis, secretion and action	1/48	106/8135	0.46815	0.596999	0.542521	10568	1
hsa04066	hsa04066	HIF-1 signaling pathway	1/48	109/8135	0.477633	0.603555	0.548478	7010	1
hsa04668	hsa04668	TNF signaling pathway	1/48	112/8135	0.48695	0.6049	0.549701	841	1
hsa04725	hsa04725	Cholinergic synapse	1/48	113/8135	0.49002	0.6049	0.549701	3768	1
hsa01200	hsa01200	Carbon metabolism	1/48	115/8135	0.496105	0.6049	0.549701	6392	1
hsa04726	hsa04726	Serotonergic synapse	1/48	115/8135	0.496105	0.6049	0.549701	3781	1
hsa04071	hsa04071	Sphingolipid signaling pathway	1/48	119/8135	0.508063	0.6054	0.550155	5728	1
hsa04935	hsa04935	Growth hormone synthesis, secretion and action	1/48	119/8135	0.508063	0.6054	0.550155	8660	1
hsa04152	hsa04152	AMPK signaling pathway	1/48	120/8135	0.511008	0.6054	0.550155	8660	1
hsa04919	hsa04919	Thyroid hormone signaling pathway	1/48	121/8135	0.513937	0.6054	0.550155	842	1
hsa04380	hsa04380	Osteoclast differentiation	1/48	128/8135	0.533961	0.623702	0.566787	799	1
hsa04142	hsa04142	Lysosome	1/48	132/8135	0.545038	0.631335	0.573724	162	1
hsa04910	hsa04910	Insulin signaling pathway	1/48	137/8135	0.558522	0.639368	0.581023	8660	1
hsa04915	hsa04915	Estrogen signaling pathway	1/48	138/8135	0.561172	0.639368	0.581023	3880	1
hsa04936	hsa04936	Alcoholic liver disease	1/48	142/8135	0.571615	0.645971	0.587024	841	1
hsa04514	hsa04514	Cell adhesion molecules	1/48	149/8135	0.589308	0.660596	0.600314	80380	1
hsa04921	hsa04921	Oxytocin signaling pathway	1/48	154/8135	0.601506	0.660896	0.600587	3768	1
hsa04934	hsa04934	Cushing syndrome	1/48	155/8135	0.603903	0.660896	0.600587	324	1
hsa04150	hsa04150	mTOR signaling pathway	1/48	156/8135	0.606285	0.660896	0.600587	5728	1
hsa04390	hsa04390	Hippo signaling pathway	1/48	157/8135	0.608654	0.660896	0.600587	324	1
hsa04217	hsa04217	Necroptosis	1/48	159/8135	0.613349	0.660896	0.600587	841	1
hsa04022	hsa04022	cGMP-PKG signaling pathway	1/48	167/8135	0.631585	0.669738	0.608622	8660	1
hsa04310	hsa04310	Wnt signaling pathway	1/48	167/8135	0.631585	0.669738	0.608622	324	1
hsa04530	hsa04530	Tight junction	1/48	169/8135	0.63601	0.669738	0.608622	3059	1
hsa04621	hsa04621	NOD-like receptor signaling pathway	1/48	184/8135	0.667584	0.6977	0.634033	841	1
hsa04510	hsa04510	Focal adhesion	1/48	201/8135	0.700131	0.726256	0.659982	5728	1
hsa05205	hsa05205	Proteoglycans in cancer	1/48	205/8135	0.707324	0.728282	0.661823	3059	1
hsa05132	hsa05132	Salmonella infection	1/48	249/8135	0.7761	0.790187	0.71808	841	1
hsa04144	hsa04144	Endocytosis	1/48	251/8135	0.778818	0.790187	0.71808	2264	1
hsa05168	hsa05168	Herpes simplex virus 1 infection	2/48	495/8135	0.798967	0.804757	0.73132	841/842	2
hsa04080	hsa04080	Neuroactive ligand-receptor interaction	1/48	353/8135	0.881839	0.881839	0.801368	799	1
