# Supplementary material for: Landscapes of synchronous multiple primary cancers detected by next‐generation sequencing
Source: FEBS Open Bio. 2022 Oct 2;12(11):1996–2005. doi: 10.1002/2211-5463.13491 (PMC9623518; doi:10.1002/2211-5463.13491)
Supplement: Supplementary file 6 — Table S6. The categorization of the 109 genes according to the functional gene sets in the Kyoto Encyclopedia of Genes and Genomes (KEGG) databases. [file FEB4-12-1996-s006.xls]

## Sheet: 9smp_GO
Table S6
	ONTOLOGY	ID	Description	GeneRatio	BgRatio	pvalue	p.adjust	qvalue	geneID	Count
GO:0051897	BP	GO:0051897	positive regulation of protein kinase B signaling	7/96	175/18862	3.12e-05	0.0420864	0.0344944	558/799/2264/3059/8660/4486/7010	7
GO:0051896	BP	GO:0051896	regulation of protein kinase B signaling	8/96	247/18862	3.79e-05	0.0420864	0.0344944	558/799/2264/3059/8660/4486/5728/7010	8
GO:0004714	MF	GO:0004714	transmembrane receptor protein tyrosine kinase activity	6/97	61/18337	8.23e-07	0.000254252	0.00019921	238/558/2264/2322/4486/7010	6
GO:0019199	MF	GO:0019199	transmembrane receptor protein kinase activity	6/97	80/18337	4.11e-06	0.000634602	0.000497218	238/558/2264/2322/4486/7010	6
GO:0004713	MF	GO:0004713	protein tyrosine kinase activity	6/97	135/18337	8.13e-05	0.00837397	0.0065611	238/558/2264/2322/4486/7010	6
